# Supplementary material for: Gut Microbiota across Normal Gestation and Gestational Diabetes Mellitus: A Cohort Analysis
Source: Metabolites. 2022 Aug 26;12(9):796. doi: 10.3390/metabo12090796 (PMC9504460; doi:10.3390/metabo12090796)
Supplement: Supplementary file 1 [file metabolites-12-00796-s001.zip]

Archive with 1 entries (1 files):
- metabolites-1880427-supplementary.pdf
